# Supplementary material for: A structured multimodal teaching approach enhancing musculoskeletal physical examination skills among undergraduate medical students
Source: Med Educ Online. 2022 Aug 22;27(1):2114134. doi: 10.1080/10872981.2022.2114134 (PMC9466621; doi:10.1080/10872981.2022.2114134)
Supplement: Supplemental Material [file ZMEO_A_2114134_SM8324.zip]

Archive with 5 entries (4 files):
- supplementary files/
- supplementary files/additional_file_1 (1).docx
- supplementary files/additional_file_2.docx
- supplementary files/Supplementary Digital File 1 knee exam video.mov
- supplementary files/Supplementary Digital File 2 shoulder exam video.mov
